# Supplementary material for: In vitro anti-inflammatory effects of AZD8999, a novel bifunctional muscarinic acetylcholine receptor antagonist /β2-adrenoceptor agonist (MABA) compound in neutrophils from COPD patients
Source: PLoS One. 2019 Jan 4;14(1):e0210188. doi: 10.1371/journal.pone.0210188 (PMC6319735; doi:10.1371/journal.pone.0210188)
Supplement: S1 File — (XLSX) [file pone.0210188.s001.xlsx]

## Sheet: Figure 1
	HEALTHY; IL-8
CONTROL	395.244	303.563	133.952		98.486	70.653	42.821		685.448	955.954	805.673		385.3	736.6	515
LPS 1g/mL	1243.3	1632.94	1532.09		1319.14	1784.34	1736.63		1623.2	2098.09	1719.38		1142.1	1323.6	1434.4
LPS 1µg/mL + AZD8999 0.1nM	1417.49	1481.67	1371.65		1494.09	1816.15	1565.66		1665.28	1791.52	1863.65		1321.3	1264.7	1208.1
LPS 1µg/mL+ AZD8999 1nM	1192.87	1252.47	1192.87		1362.88	1553.73	1521.92		1755.45	1671.29	1539.04		1052.5	1080.8	998.3
LPS 1µg/mL + AZD8999 10nM	1050.77	940.749	807.811		1498.07	1430.47	1287.33		1352.7	1208.43	1064.16		1144.4	1158.6	1203.4
LPS 1µg/mL + AZD8999 100nM	894.908	803.227	963.669		1307.21	814.18	766.467		986.01	1863.65	1406.8		908.7	1151.5	875.7
LPS 1µg/mL + AZD8999 1M	837.864	977.421	842.448		1020.94	877.797	784.553		982.752	1929.78	1301.35		890.6	849.7	913.4
AZD8999 1M	147.704	211.881	207.297		16.82	20.797	8.868		192.526	246.627	234.605		161.3	118.9	133
	COPD; IL-8
CONTROL	444.598	423.141	461.763		817.944	968.14	968.14		724.526	688.78	803.862
LPS 1g/mL	1899.36	1933.69	1684.79		1762.04	1792.08	2006.64		1470.83	1908.23	1602.8
LPS 1µg/mL + AZD8999 0.1nM	1968.02	2058.14	1770.62		1671.92	1461.64	1371.53		1693.3	1648.05	1433.12
LPS 1µg/mL+ AZD8999 1nM	1508.85	1736.29	1397.27		1508.85	1384.4	1375.82		1025.88	1353.93	1399.18
LPS 1µg/mL + AZD8999 10nM	1217.04	1131.21	1264.24		1388.69	1560.34	1084.01		1169.17	1380.33	1455.74
LPS 1µg/mL + AZD8999 100nM	1345.78	1534.6	1388.69		882.314	1131.21	1302.86		1550.01	995.715	950.466
LPS 1µg/mL + AZD8999 1M	1320.03	1328.61	1362.94		1044.73	995.715	1074.9		925	935.23	1125.32
AZD8999 1M	684.912	865.148	1015.35		83.1993	64.3456	109.594		753.21	653.24	423.12
	HEALTHY; MMP-9
CONTROL	617.365	635.27	664.773		395.121	514.051	510.389		495.18	577.933	585.941
LPS 1g/mL	920.83	1081.65	1072.05		1188.34	961.716	1108.35		1006.66	1177.83	1061.38
LPS 1µg/mL + AZD8999 0.1nM	895.128	1003.78	957.972		886.168	871.956	792.568		1023.71	927.447	1123.8
LPS 1µg/mL+ AZD8999 1nM	1116.98	983.4	887.025		682.516	591.967	708.208		1098.46	943.453	1018.54
LPS 1µg/mL + AZD8999 10nM	768.107	793.817	859.261		532.578	594.102	605.239		1009.34	888.451	864.843
LPS 1µg/mL + AZD8999 100nM	785.393	792.584	710.12		613.892	657.078	558.889		669.446	701.225	766.625
LPS 1µg/mL + AZD8999 1M	661.294	655.953	564.231		747.241	709.257	628.782		653.25	726.52	632.54
AZD8999 1M	315.518	380.508	451.138		773.674	808.496	766.447		465.35	523.54	603.49
	COPD; MMP-9
CONTROL	520	500.1	553.4		899.5	519.8	263.1		1043.2	987.5	1113.1		603.2	553.5	502.4
LPS 1g/mL	685.1	1115.8	802.3		1227.4	1413	1283.5		3029.3	3258	3102.9		1500.7	1602.9	1584.3
LPS 1µg/mL + AZD8999 0.1nM	719.6	568	1164		1225.3	1531.6	1268.4		3533.3	2951.7	3048.6		1498.4	1287.1	2506.1
LPS 1µg/mL+ AZD8999 1nM	1015.9	957.3	826.4		1016	10.7	1024.6		2812.1	2304.2	2292.6		1491.4	1421.7	1403.2
LPS 1µg/mL + AZD8999 10nM	860.8	661	647.2		869.3	765.8	653.6		2048.4	1788.6	1656.8		1333.5	1259.2	1029.3
LPS 1µg/mL + AZD8999 100nM	533.6	660.8	705.8		785.2	751.2	752.7		1889.4	1536.6	1493.9		1233.6	1177.2	1088.3
LPS 1µg/mL + AZD8999 1M	640.4	733.4	781.6		636.5	644.7	631.9		1532.7	1497.8	1703.3		1084.3	1072.4	1090.9
AZD8999 1M	516.3	554.2	430.2		166	183.3	304.1		869.7	1253.6	912.4		1170.9	1101.3	1038.6
	HEALTHY; IL-1b
CONTROL	3	4	3		3	4	3		7	2	2
LPS 1g/mL	37	26	20		23	25	29		23	30	34
LPS 1µg/mL + AZD8999 0.1nM	13	22	33		28	27	31		30	28	35
LPS 1µg/mL+ AZD8999 1nM	25	20	22		29	23	25		27	14	9
LPS 1µg/mL + AZD8999 10nM	23	25	22		28	25	27		9	10	13
LPS 1µg/mL + AZD8999 100nM	18	14	16		16	17	15		15	28	22
LPS 1µg/mL + AZD8999 1M	13	18	14		13	17	15		21	20	13
AZD8999 1M	0	0	0		2	4	3		6	4	6
	COPD; IL-1b
CONTROL	30	30	30		30	30	30		40.09	37.96	38.39
LPS 1g/mL	113.3	113.3	140		100	150	175		78.91	113.03	153.98
LPS 1µg/mL + AZD8999 0.1nM	113.3	146.7	140		125	125	125		89.67	125.5	130.62
LPS 1µg/mL+ AZD8999 1nM	120	153.3	126.7		125	125	150		81.9	122.42	133.51
LPS 1µg/mL + AZD8999 10nM	106.7	166.7	126.7		150	125	150		115.38	120.92	134.15
LPS 1µg/mL + AZD8999 100nM	133.3	113.3	126.7		150	150	125		119.43	118.15	137.35
LPS 1µg/mL + AZD8999 1M	125	125	125		75.5	70.81	93.41		73.25	42.15	51.32
AZD8999 1M	30	30	30		47.77	47.77	45.21		40.25	42.51	34.65
	HEALTHY; GM-CSF
CONTROL	0.363	0.363	0.363		1	1	1		0.363	0.363	0.363
LPS 1g/mL	4	3	2		2	2	3		1	1	1
LPS 1µg/mL + AZD8999 0.1nM	2	3	3		3	3	2		2	0	1
LPS 1µg/mL+ AZD8999 1nM	3	3	4		3	2	3		2	2	1
LPS 1µg/mL + AZD8999 10nM	3	3	3		3	2	3		1	2	1
LPS 1µg/mL + AZD8999 100nM	3	3	4		3	3	2		1	2	1
LPS 1µg/mL + AZD8999 1M	3	3	3		3	3	3		2	1	1
AZD8999 1M	0.363	0.363	0.363		0	0	1		0.363	0.363	0.363
	COPD; GM-CSF
CONTROL	5.45	5.45	5.45		11.813	8.438	8.308		5.26	7.62	7.65
LPS 1g/mL	15	15	15		15.577	13.63	12.592		15.981	14.943	15.592
LPS 1µg/mL + AZD8999 0.1nM	15	15	15		11.683	13.111	14.669		16.096	13.89	13.89
LPS 1µg/mL+ AZD8999 1nM	15	15	15		14.669	13.241	14.928		12.332	10.125	14.149
LPS 1µg/mL + AZD8999 10nM	15	15	15		12.462	12.592	13.5		13.89	13.5	14.019
LPS 1µg/mL + AZD8999 100nM	15	15	0		14.539	13.37	14.539		13.76	13.63	11.813
LPS 1µg/mL + AZD8999 1M	0	0	15		14.409	14.539	14.019		12.202	12.072	11.164
AZD8999 1M	5.45	5.45	5.45		11.034	11.553	11.813		7.26	5.64	5.68

## Sheet: Figure 2
		HEALTHY; IL-8
Control		501	501	506	506	564	517	206	201	201
LPS 1g/mL		1517	809	1730	1528	1421	1608	1809	1585	1756
LPS 1µg/mL + Fluti 0.1nM		1300	1485	1596	1200	1545	1476	1400	1335	1575
LPS 1µg/mL + Fluti 1nM		1120	1073	1392	1010	1163	1252	1240	1043	1242
LPS 1µg/mL + Fluti 10nM		1163	693	744	1163	671	751	1112	679	734
LPS 1µg/mL + Fluti 100nM		735	233	211	735	214	214	714	242	256
LPS 1µg/mL + Fluti 1M		243	201	206	243	205	206	243	201	201
Fluti 1M		201	211	204	201	212	202	201	202	201
		COPD; IL-8
Control		865	981	731	852	771	1069	883	767	797
LPS 1g/mL		2323	2501	2572	1688	1728	1737	2403	2354	2523
LPS 1µg/mL + Fluti 0.1nM		2176	2252	2108	1621	1698	1706	2402	2315	2506
LPS 1µg/mL + Fluti 1nM		2170	2058	2123	1421	1521	1623	2215	2154	2423
LPS 1µg/mL + Fluti 10nM		1954	1914	1990	1325	1462	1215	2056	1905	1984
LPS 1µg/mL + Fluti 100nM		1663	1643	1618	1298	1356	1206	1854	1754	1654
LPS 1µg/mL + Fluti 1M		1360	1403	1556	1259	1326	1201	1624	1451	1521
Fluti 1M		851	754	616	821	724	826	825	765	792
		HEALTHY; MMP-9
Control		671	704	670	754	621	624	751	602	684
LPS 1g/mL		1347	1395	1345	1384	1325	1362	1321	1359	1388
LPS 1µg/mL + Fluti 0.1nM		1374	1432	1249	1389	1315	1295	1315	1324	1268
LPS 1µg/mL + Fluti 1nM		1033	1394	1197	1021	1305	1184	1005	1306	1128
LPS 1µg/mL + Fluti 10nM		856	800	900	824	809	916	848	821	895
LPS 1µg/mL + Fluti 100nM		717	707	792	724	701	781	745	721	741
LPS 1µg/mL + Fluti 1M		680	797	624	690	754	614	654	684	614
Fluti 1M		616	637	592	605	615	624	658	605	661
		COPD; MMP-9
Control		899.5	519.8	263.1	1043.2	987.5	1113.1	603.2	553.5	502.4
LPS 1g/mL		1227.4	1413	1283.5	3029.3	3258	3102.9	1500.7	1602.9	1584.3
LPS 1µg/mL + Fluti 0.1nM		1015.6	946	1128.6	2924.3	3210.8	2820.6	1592.3	1490.3	1521.1
LPS 1µg/mL + Fluti 1nM		884.4	881.7	941.1	2729.2	2552.6	2783.7	1323.1	1292.2	1630.4
LPS 1µg/mL + Fluti 10nM		744.5	679.1	767.6	2216.2	2534.4	1922.1	1351.4	1404.2	1402.7
LPS 1µg/mL + Fluti 100nM		552.3	554.8	619.6	1631.1	1569.3	1571.4	1219.1	1315.3	1298.4
LPS 1µg/mL + Fluti 1M		551	524	602.21	1053.2	1125	1054.21	1110.7	1012.8	1101.2
Fluti 1M		675	665	476	798	834	687	689	571	438
		HEALTHY; IL-1b
Control		3	4	3	3	4	3	7	2	2
LPS 1g/mL		37	26	20	23	25	29	23	30	34
LPS 1µg/mL + Fluti 0.1nM		14	21	17	25	26	29	8	7	9
LPS 1µg/mL + Fluti 1nM		9	11	14	19	19	20	6	5	5
LPS 1µg/mL + Fluti 10nM		8	10	7	15	15	13	4	6	7
LPS 1µg/mL + Fluti 100nM		7	8	9	14	15	14	8	6	4
LPS 1µg/mL + Fluti 1M		10	10	8	12	13	15	5	4	4
Fluti 1M		0	0.28	0	1	2	1	2	1	1
		COPD; IL-1b
Control		40	40	40	20	30	20	61.85	63.13	58.86
LPS 1g/mL		90	80	80	150	130	180	68.67	92.99	90.43
LPS 1µg/mL + Fluti 0.1nM		80	80	90	130	130	130	82.32	92	90.2
LPS 1µg/mL + Fluti 1nM		80	90	82	130	98	99	91	92	90
LPS 1µg/mL + Fluti 10nM		67	70	79	60	80	90	80	82	85
LPS 1µg/mL + Fluti 100nM		60	70	60	90	70	60	70.81	71	69
LPS 1µg/mL + Fluti 1M		61.2	58.23	60.54	70	71	60.25	61	60.14	59.72
Fluti 1M		10	10	10	15	40	30	52.46	54.6	56.73
		HEALTHY; GM-CSF
Control		1.112	1.213	1.352	0.862	1.463	1.102	1.323	1.002	1.563
LPS 1g/mL		3.434	2.705	2.976	3.184	2.955	2.726	3.645	2.494	3.187
LPS 1µg/mL + Fluti 0.1nM		2.891	3.246	3.211	2.641	3.496	2.961	3.102	3.035	3.422
LPS 1µg/mL + Fluti 1nM		2.117	2.161	3.516	1.867	2.411	3.266	2.328	1.95	3.727
LPS 1µg/mL + Fluti 10nM		2.164	2.711	1.623	1.914	2.961	1.373	2.375	2.5	1.834
LPS 1µg/mL + Fluti 100nM		2.164	1.623	1.082	1.914	1.873	0.832	2.375	1.412	1.293
LPS 1µg/mL + Fluti 1M		1.164	1.623	1.893	0.914	1.873	1.643	1.375	1.412	2.104
Fluti 1M		1.122	1.081	1.133	0.872	1.331	0.883	1.333	0.87	1.344
		COPD; GM-CSF
Control		5.116	4.111	5.065	4.856	4.371	4.805	5.327	3.9	5.276
LPS 1g/mL		16.112	16.32	14.321	15.852	16.58	14.061	16.323	16.109	14.532
LPS 1µg/mL + Fluti 0.1nM		16.123	13.144	16.111	15.863	13.404	15.851	16.334	12.933	16.322
LPS 1µg/mL + Fluti 1nM		16.454	19.117	11.242	16.194	19.377	10.982	16.665	18.906	11.453
LPS 1µg/mL + Fluti 10nM		16.231	16.112	14.984	15.971	16.372	14.724	16.442	15.901	15.195
LPS 1µg/mL + Fluti 100nM		11.446	17.221	13.114	11.186	17.481	12.854	11.657	17.01	13.325
LPS 1µg/mL + Fluti 1M		12.527	13.121	15.224	12.267	13.381	14.964	12.738	12.91	15.435
Fluti 1M		4.386	4.815	3.962	4.126	5.075	3.702	4.597	4.604	4.173

## Sheet: Figure 3
					HEALTHY; IL-8
Control					491.6	419.1	409.2	361.1	541.76	619.01	886.4	863.4	725.3	518.15	560.49	525.2	440.2	625	703.9
LPS 1g/mL					1315.3	1423.8	1576.5	1808.22	2169.46	1930.97	2321.2	2160	2397.9	1887.19	1887.19	1957.76	2409.4	2388.2	1887.2
LPS 1µg/mL + AZD8999 0.01nM					1354.8	1492.2	1559.7	1766.13	2288.97	1803	2246.8	2115.3	2415.6	1869.63	1899.06	1987.35	2484.8	2134.2	2049.5
LPS 1µg/mL + Fluti 0.1nM					1813.1	1448.4	1402	1903.18	2192.57	1903	2307.1	2167.7	2374.9	1845.01	1945.01	1974.44	2233	2127.1	3178.6
LPS 1µg/mL + AZD8999 0.01nM + Fluti 0.1nM					1482.9	1413.9	1421	1464.51	1397.88	1295	1676.7	1239.4	1538.6	1110.93	1040.36	1153.27	1774.3	1626.1	1625
LPS 1µg/mL + AZD8999 0.01nM + Fluti 0.1nM + propanolol 1M					1625	1789	1987	1615	1801	1367	1724	1678	1984
					COPD; IL-8
Control					427.25	411.39	506.54	400.24	551.26	432.14	711.78	695.92	743.49
LPS 1g/mL					2005.11	2274.7	2290.55	1982.82	1957.32	1863.02	2630.58	2709.87	2789.16
LPS 1µg/mL + AZD8999 0.01nM					1912.22	2159.79	2067.72	2167.81	1733.9	1906.19	2734.14	2681.71	2714.73
LPS 1µg/mL + Fluti 0.1nM					2198.42	2006.22	2291.15	1974.25	2125.27	1870.03	2532	2754	2671
LPS 1µg/mL + AZD8999 0.01nM + Fluti 0.1nM					1678	1732	1100	1682.76	1572.15	1733.9	1698	1589	1805
LPS 1µg/mL + AZD8999 0.01nM + Fluti 0.1nM + propanolol 1M					1954	1836	1982	1987	1869	1968	1954	1798	2054
					HEALTHY; MMP-9
Control					372.34	860.22	677.27	702.68	367.26	961.86	743.733	737.166	719.655	588.199	605.71	513.777	608.879	529.453	553.892
LPS 1g/mL					1898.95	1833.73	2333.2	1891.33	2469.51	1868.19	1817.95	1805.1	1929.87	1897.8	1848.39	1613.74	1897.98	1853.29	1893.37
LPS 1µg/mL + AZD8999 0.01nM					2293.32	1944.48	2071.33	1939.68	1834.89	2460.66	1978.83	1983.62	1998.25	1993.1	1547.2	1919.18	1897	1824	1836
LPS 1µg/mL + Fluti 0.1nM					1924.29	1914.57	2214.04	1896.79	2177.78	2326.7	1986.9	1906.6	1811.38	1949.14	1631.25	1931.25	1815.95	1979.89	1830.79
LPS 1µg/mL + AZD8999 0.01nM + Fluti 0.1nM					683.91	1135.81	1579	1698	1311.08	1090.01	1589	1487	1578.55	1480.66	1505.17	1354.58	1426	1398	1574
LPS 1µg/mL + AZD8999 0.01nM + Fluti 0.1nM + propanolol 1M					1621	1605	1598	1659	1521	1658	1754	1584	1652
					COPD; MMP-9
Control					606.6	638.3	546.8	605.3	121.2	340.3	621	325	324
LPS 1g/mL					2464	2957.9	3049.9	2435.6	2962.1	2050.5	2584	2941	2154
LPS 1µg/mL + AZD8999 0.01nM					2580.9	2992.3	3177.6	2043.4	1926.4	2789	2514	2954	2142
LPS 1µg/mL + Fluti 0.1nM					2941	2621.4	3037.8	2379.1	1948	2036.4	2589	2987	2254
LPS 1µg/mL + AZD8999 0.01nM + Fluti 0.1nM					1936.1	1599.6	1745.8	1517.6	1412.6	1619.4	1874	1659	1567
LPS 1µg/mL + AZD8999 0.01nM + Fluti 0.1nM + propanolol 1M					1987	2064	2169	1865	2154	2151	2051	1952	2105
					HEALTHY; IL-1b
Control					2.08	2.6	3.9	1.82	1.82	1.82	2.15	1.95	2.06
LPS 1g/mL					59.26	46.02	50.18	40.3	41.6	39	55.21	40.25	45.12
LPS 1µg/mL + AZD8999 0.01nM					39.78	51.86	48.88	40.3	45.1	37.7	39.21	40.21	48.21
LPS 1µg/mL + Fluti 0.1nM					43.42	48.1	46.92	39.8	41.6	40.3	50.21	41.26	49.32
LPS 1µg/mL + AZD8999 0.01nM + Fluti 0.1nM					31.26	24	29	26	29.9	24.7	30.54	26.32	30.98
LPS 1µg/mL + AZD8999 0.01nM + Fluti 0.1nM + propanolol 1M					42	49	39	41	49	38	45.21	50.12	38.24
					COPD; IL-1b
Control					61	50	70	59	68	60
LPS 1g/mL					140	132	120	139	125	136
LPS 1µg/mL + AZD8999 0.01nM					167	134	130	142	131	139
LPS 1µg/mL + Fluti 0.1nM					140	120	136	141	130	138
LPS 1µg/mL + AZD8999 0.01nM + Fluti 0.1nM					90	60	60	92	75	52
LPS 1µg/mL + AZD8999 0.01nM + Fluti 0.1nM + propanolol 1M					90	120	100	102	128	109
					HEALTHY; GM-CSF
Control					0.12	0.12	0.12	0.12	0	0.12
LPS 1g/mL					2.04	2.04	2.16	1.8	2.4	2.4
LPS 1µg/mL + AZD8999 0.01nM					1.92	2.04	2.4	1.8	2.4	2.4
LPS 1µg/mL + Fluti 0.1nM					2.04	2.04	2.18	1.8	2.7	2.7
LPS 1µg/mL + AZD8999 0.01nM + Fluti 0.1nM					1.2	1.16	1.08	1.63	1.41	1.431
LPS 1µg/mL + AZD8999 0.01nM + Fluti 0.1nM + propanolol 1M					1.5	1.6	1.7	2.05	1.5	1.71
					COPD; GM-CSF
Control					8.847	7.942	6.937	10.054	10.054	9.953
LPS 1g/mL					19.863	18.466	19.673	21.012	25.636	24.631
LPS 1µg/mL + AZD8999 0.01nM					19.175	19.868	19.868	29.356	25.234	25.234
LPS 1µg/mL + Fluti 0.1nM					18.366	19.456	19.36	26.139	24.933	22.721
LPS 1µg/mL + AZD8999 0.01nM + Fluti 0.1nM					10.355	8.344	8.646	10.958	15.536	9.852
LPS 1µg/mL + AZD8999 0.01nM + Fluti 0.1nM + propanolol 1M					12	12	18	18.21	19.21	12.15

## Sheet: Figure 4
				HEALTHY: Gra expression				COPD: Gra expression
Control				0.84518	1.61685	0.731782		0.478321	1.19857	1.74429
LPS 1g/ml				1.69314	1.42755	1.35488		1.3947	1.56541	0.857302
LPS 1µg/ml + AZD8999 0.01 nM				1.42877	1.98941	1.00297		1.22425	1.84359	2.29608
LPS 1µg/ml + Fluti 0.1 nM				1.19202	0.968964	2.03488		0.655894	1.2973	1.43126
LPS 1µg/ml + AZD8999 0.01 nM + Fluti 0.1 nM				2.87596	3.78329	1.86623		1.57262	4.68915	5.56858
				HEALTHY: MKP1 expression				COPD: MKP1 expression
Control				0.836634	1.43396	0.833542		0.702121	1.03725	1.37311
LPS 1g/ml				0.770915	0.848286	0.759537		0.53915	0.996551	0.618673
LPS 1µg/ml + AZD8999 0.01 nM				0.59136	1.19892	0.525899		1.25932	0.626977	2.30207
LPS 1µg/ml + Fluti 0.1 nM				1.61644	1.28117	1.91704		2.344	2.72616	1.69419
LPS 1µg/ml + AZD8999 0.01 nM + Fluti 0.1 nM				1.98297	4.86468	1.81991		5.36906	15.8511	16.8659
GRE signal
Log (M)		Fluti	AZD8999	AZD8999 + Fluti 1nM
-11			1.85105	11.9713
-10		5.70464	2.13854	13.0643
-9		7.84242	1.42425	16.6203
-8		16.4492	1.20056	19.875
-7		17.4561	1.24403	21.1754
-6		19.2802	1.12685	21.7192

## Sheet: Figure 5
				HEALTHY: MIF expression				COPD: MIF expression
Control				1.05031	0.746017	1.27625		1.10922	0.81765	1.10259
LPS 1g/ml				1.00733	0.958605	0.91197		1.52115	2.54945	1.57377
LPS 1µg/ml + AZD8999 0.01 nM				1.60221	1.32036	1.18118		1.26449	1.55205	2.45056
LPS 1µg/ml + Fluti 0.1 nM				1.99069	1.3264	0.972859		1.38062	1.8961	2.1225
LPS 1µg/ml + AZD8999 0.01 nM + Fluti 0.1 nM				1.46689	1.22493	0.958897		1.53083	1.8364	1.73169
				HEALTHY: HDAC2 expression				COPD: HDAC2 expression
Control				1.22658	0.870269	0.936811		1.20057	0.786909	1.05849
LPS 1g/ml				0.839382	0.881085	0.564145		1.1003	1.09078	1.31
LPS 1µg/ml + AZD8999 0.01 nM				0.799919	1.38955	0.889487		0.808588	1.39332	0.462704
LPS 1µg/ml + Fluti 0.1 nM				1.75534	0.853961	0.97607		0.626913	1.32476	1.24125
LPS 1µg/ml + AZD8999 0.01 nM + Fluti 0.1 nM				1.5702	1.18685	0.823813		0.621306	1.3658	1.81942
				HEALTHY: PI3Kδ expression				COPD: PI3Kδ expression
Control				1.16381	0.758582	1.1327		0.990654	0.821111	1.22935
LPS 1g/ml				1.3324	0.931999	0.954353		1.67743	2.13901	0.911928
LPS 1µg/ml + AZD8999 0.01 nM				1.17074	1.70606	1.17175		1.23796	2.30338	2.53899
LPS 1µg/ml + Fluti 0.1 nM				1.01389	1.48275	1.5022		0.640499	2.59511	2.3754
LPS 1µg/ml + AZD8999 0.01 nM + Fluti 0.1 nM				1.63759	2.10636	1.07315		1.40985	2.8096	1.28078
				COPD: PI3Kδ ACTIVITY
Control				0.23	0.12	0.11
LPS 1g/ml				1.53	1.4	1.62
LPS 1µg/ml + AZD8999 0.01 nM				0.912	0.81	1.124
LPS 1µg/ml + AZD8999 0.1 nM				0.43	0.45	0.51
LPS 1µg/ml + LY294002 1µM				0.43	0.22	0.05

## Sheet: Figure 6
				pERK1/2 / ERK1/2				pP38 / P38				GR-Ser226 / GR
Control				0.6	0.4	0.7		0.5	0.4	0.6		1.01	1.1	0.98
LPS 1g/ml				1.2	1.4	1.1		1.6	1.51	1.7		2.84	2.95	2.75
LPS 1µg/ml + AZD8999 0.01 nM + Fluti 0.1 nM				0.79	0.82	0.62		0.61	0.72	0.59		0.52	0.62	0.49
LPS 1µg/ml + AZD8999 0.01 nM				1.32	1.45	1.12		1.58	1.48	1.67		2.72	2.84	2.77
LPS 1µg/ml + Fluti 0.1 nM				1.29	1.42	1.21		1.49	1.42	1.59		2.69	2.79	2.68
